# Supplementary material for: Invasive Lupinus polyphyllus Alters Functional Traits and Life Strategies of Native Species
Source: Ecol Evol. 2026 Jun 29;16(7):e73911. doi: 10.1002/ece3.73911 (PMC13314384; doi:10.1002/ece3.73911)
Supplement: Supplementary file 1 — Data S1: ece373911‐sup‐0001‐DataS1.xlsx. [file ECE3-16-e73911-s002.xlsx]

## Sheet: Munka_TS
site	plot	species	group	plant_type	height	fresh mass	dry mass	leaf_area	SLA	LDMC	Cover	Longitude	Latitude	N species	biomass	alt	TWI	DAH	C	N	CvsN	P2O5	K2O	Mg	pH	coarse	sand	silt	clay	PCA1	PCA2	PCA3	PCA4
3	cont	Arrhenatherum elatius	3_Arrhenatherum elatius	grass	90	117	56	1336.77	23.8709	478.632	100	16.808	50.426	21	383.68	509.9	10.8463	0.0815	3.771	0.343	10.9994	5.1	9.4	11.5	4.2	15	62	34	4	-0.458	0.625	-0.301	-1.008
3	cont	Dactylis glomerata	3_Dactylis glomerata	grass	86	330	148	3529.9	23.8506	448.485	100	16.808	50.426	21	383.68	509.9	10.8463	0.0815	3.771	0.343	10.9994	5.1	9.4	11.5	4.2	15	62	34	4	-0.458	0.625	-0.301	-1.008
3	cont	Galium mollugo	3_Galium mollugo	herbs	75	187	48	1060.47	22.0931	256.684	100	16.808	50.426	21	383.68	509.9	10.8463	0.0815	3.771	0.343	10.9994	5.1	9.4	11.5	4.2	15	62	34	4	-0.458	0.625	-0.301	-1.008
3	cont	Hypericum maculatum	3_Hypericum maculatum	herbs	40	149	51	1569.69	30.7782	342.282	100	16.808	50.426	21	383.68	509.9	10.8463	0.0815	3.771	0.343	10.9994	5.1	9.4	11.5	4.2	15	62	34	4	-0.458	0.625	-0.301	-1.008
3	cont	Phleum pratense	3_Phleum pratense	grass	69	275	111	2397.45	21.5987	403.636	100	16.808	50.426	21	383.68	509.9	10.8463	0.0815	3.771	0.343	10.9994	5.1	9.4	11.5	4.2	15	62	34	4	-0.458	0.625	-0.301	-1.008
3	cont	Veronica chamaedrys	3_Veronica chamaedrys	herbs	18	323	99	2403.09	24.2737	306.502	100	16.808	50.426	21	383.68	509.9	10.8463	0.0815	3.771	0.343	10.9994	5.1	9.4	11.5	4.2	15	62	34	4	-0.458	0.625	-0.301	-1.008
3	inv	Arrhenatherum elatius	3_Arrhenatherum elatius	grass	85	202	86	2157.56	25.088	425.743	100	16.808	50.426	25	583.04	510.2	10.8463	0.0815	3.034	0.283	10.7213	5.4	20.1	12.2	4	24	63	32	5	-0.391	0.787	-0.202	-1.268
3	inv	Dactylis glomerata	3_Dactylis glomerata	grass	72	269	106	2333.16	22.011	394.052	100	16.808	50.426	25	583.04	510.2	10.8463	0.0815	3.034	0.283	10.7213	5.4	20.1	12.2	4	24	63	32	5	-0.391	0.787	-0.202	-1.268
3	inv	Galium mollugo	3_Galium mollugo	herbs	70	310	100	2446.98	24.4698	322.581	100	16.808	50.426	25	583.04	510.2	10.8463	0.0815	3.034	0.283	10.7213	5.4	20.1	12.2	4	24	63	32	5	-0.391	0.787	-0.202	-1.268
3	inv	Hypericum maculatum	3_Hypericum maculatum	herbs	30	169	49	1608.92	32.835	289.941	100	16.808	50.426	25	583.04	510.2	10.8463	0.0815	3.034	0.283	10.7213	5.4	20.1	12.2	4	24	63	32	5	-0.391	0.787	-0.202	-1.268
3	inv	Lupinus polyphyllus	3_Lupinus polyphyllus	lupinus	98	13618	2230	33480.5	15.0137	163.754	100	16.808	50.426	25	583.04	510.2	10.8463	0.0815	3.034	0.283	10.7213	5.4	20.1	12.2	4	24	63	32	5	-0.391	0.787	-0.202	-1.268
3	inv	Phleum pratense	3_Phleum pratense	grass	91	303	115	2798.79	24.3373	379.538	100	16.808	50.426	25	583.04	510.2	10.8463	0.0815	3.034	0.283	10.7213	5.4	20.1	12.2	4	24	63	32	5	-0.391	0.787	-0.202	-1.268
3	inv	Veronica chamaedrys	3_Veronica chamaedrys	herbs	36	521	151	4299.48	28.4734	289.827	100	16.808	50.426	25	583.04	510.2	10.8463	0.0815	3.034	0.283	10.7213	5.4	20.1	12.2	4	24	63	32	5	-0.391	0.787	-0.202	-1.268
5	cont	Agrostis capillaris	5_Agrostis capillaris	grass	57	153	95	1651.27	17.3818	620.915	100	16.8956	50.3571	22	480.28	514.3	10.4612	0.0561	2.128	0.219	9.7285	1	8.1	41.4	5.2	18	37	60	3	-3.128	-2.224	-1.647	0.061
5	cont	Arrhenatherum elatius	5_Arrhenatherum elatius	grass	90	162	86	2028.35	23.5855	530.864	100	16.8956	50.3571	22	480.28	514.3	10.4612	0.0561	2.128	0.219	9.7285	1	8.1	41.4	5.2	18	37	60	3	-3.128	-2.224	-1.647	0.061
5	cont	Dactylis glomerata	5_Dactylis glomerata	grass	95	641	217	4981.48	22.9561	338.534	100	16.8956	50.3571	22	480.28	514.3	10.4612	0.0561	2.128	0.219	9.7285	1	8.1	41.4	5.2	18	37	60	3	-3.128	-2.224	-1.647	0.061
5	cont	Galium mollugo	5_Galium mollugo	herbs	57	206	54	1460.36	27.0437	262.136	100	16.8956	50.3571	22	480.28	514.3	10.4612	0.0561	2.128	0.219	9.7285	1	8.1	41.4	5.2	18	37	60	3	-3.128	-2.224	-1.647	0.061
5	cont	Hypericum maculatum	5_Hypericum maculatum	herbs	43	181	58	1852.24	31.9351	320.442	100	16.8956	50.3571	22	480.28	514.3	10.4612	0.0561	2.128	0.219	9.7285	1	8.1	41.4	5.2	18	37	60	3	-3.128	-2.224	-1.647	0.061
5	cont	Phleum pratense	5_Phleum pratense	grass	88	198	102	2002.36	19.6309	515.152	100	16.8956	50.3571	22	480.28	514.3	10.4612	0.0561	2.128	0.219	9.7285	1	8.1	41.4	5.2	18	37	60	3	-3.128	-2.224	-1.647	0.061
5	cont	Veronica chamaedrys	5_Veronica chamaedrys	herbs	35	238	78	2051.72	26.3041	327.731	100	16.8956	50.3571	22	480.28	514.3	10.4612	0.0561	2.128	0.219	9.7285	1	8.1	41.4	5.2	18	37	60	3	-3.128	-2.224	-1.647	0.061
5	cont	Vicia sepium	5_Vicia sepium	herbs	65	321	83	3119.06	37.5791	258.567	100	16.8956	50.3571	22	480.28	514.3	10.4612	0.0561	2.128	0.219	9.7285	1	8.1	41.4	5.2	18	37	60	3	-3.128	-2.224	-1.647	0.061
5	inv	Agrostis capillaris	5_Agrostis capillaris	grass	53	126	61	1611.9	26.4246	484.127	100	16.8956	50.3573	28	716.13	519.2	10.449	0.05103	3.501	0.326	10.7355	1	5.8	26	5.2	26	37	61	2	-2.003	-1.994	-1.012	0.301
5	inv	Arrhenatherum elatius	5_Arrhenatherum elatius	grass	97	306	126	2636.48	20.9245	411.765	100	16.8956	50.3573	28	716.13	519.2	10.449	0.05103	3.501	0.326	10.7355	1	5.8	26	5.2	26	37	61	2	-2.003	-1.994	-1.012	0.301
5	inv	Dactylis glomerata	5_Dactylis glomerata	grass	79	295	119	3198.17	26.8753	403.39	100	16.8956	50.3573	28	716.13	519.2	10.449	0.05103	3.501	0.326	10.7355	1	5.8	26	5.2	26	37	61	2	-2.003	-1.994	-1.012	0.301
5	inv	Galium mollugo	5_Galium mollugo	herbs	118	167	58	1463.85	25.2389	347.305	100	16.8956	50.3573	28	716.13	519.2	10.449	0.05103	3.501	0.326	10.7355	1	5.8	26	5.2	26	37	61	2	-2.003	-1.994	-1.012	0.301
5	inv	Hypericum maculatum	5_Hypericum maculatum	herbs	58	181	52	2083.55	40.0683	287.293	100	16.8956	50.3573	28	716.13	519.2	10.449	0.05103	3.501	0.326	10.7355	1	5.8	26	5.2	26	37	61	2	-2.003	-1.994	-1.012	0.301
5	inv	Lupinus polyphyllus	5_Lupinus polyphyllus	lupinus	75	7465	2037	29673	14.567	272.873	100	16.8956	50.3573	28	716.13	519.2	10.449	0.05103	3.501	0.326	10.7355	1	5.8	26	5.2	26	37	61	2	-2.003	-1.994	-1.012	0.301
5	inv	Phleum pratense	5_Phleum pratense	grass	84	335	136	2861.32	21.0392	405.97	100	16.8956	50.3573	28	716.13	519.2	10.449	0.05103	3.501	0.326	10.7355	1	5.8	26	5.2	26	37	61	2	-2.003	-1.994	-1.012	0.301
5	inv	Veronica chamaedrys	5_Veronica chamaedrys	herbs	37	329	112	3179.88	28.3918	340.426	100	16.8956	50.3573	28	716.13	519.2	10.449	0.05103	3.501	0.326	10.7355	1	5.8	26	5.2	26	37	61	2	-2.003	-1.994	-1.012	0.301
5	inv	Vicia sepium	5_Vicia sepium	herbs	55	417	102	3617.53	35.466	244.604	100	16.8956	50.3573	28	716.13	519.2	10.449	0.05103	3.501	0.326	10.7355	1	5.8	26	5.2	26	37	61	2	-2.003	-1.994	-1.012	0.301
10	cont	Agrostis capillaris	10_Agrostis capillaris	grass	30	156	65	1333.55	20.5162	416.667	85	16.7473	50.1646	24	213.16	713.1	10.7518	0.03894	3.487	0.299	11.6509	4.3	4.6	1	4.1	63	52	43	5	0.072	1.342	0.625	-0.005
10	cont	Dactylis glomerata	10_Dactylis glomerata	grass	70	335	120	2970.64	24.7554	358.209	85	16.7473	50.1646	24	213.16	713.1	10.7518	0.03894	3.487	0.299	11.6509	4.3	4.6	1	4.1	63	52	43	5	0.072	1.342	0.625	-0.005
10	cont	Galium mollugo	10_Galium mollugo	herbs	56	244	90	1174.48	13.0497	368.852	85	16.7473	50.1646	24	213.16	713.1	10.7518	0.03894	3.487	0.299	11.6509	4.3	4.6	1	4.1	63	52	43	5	0.072	1.342	0.625	-0.005
10	cont	Hypericum maculatum	10_Hypericum maculatum	herbs	31	230	80	1986.54	24.8317	347.826	85	16.7473	50.1646	24	213.16	713.1	10.7518	0.03894	3.487	0.299	11.6509	4.3	4.6	1	4.1	63	52	43	5	0.072	1.342	0.625	-0.005
10	cont	Phleum pratense	10_Phleum pratense	grass	70	232	124	2163.95	17.4512	534.483	85	16.7473	50.1646	24	213.16	713.1	10.7518	0.03894	3.487	0.299	11.6509	4.3	4.6	1	4.1	63	52	43	5	0.072	1.342	0.625	-0.005
10	cont	Veronica chamaedrys	10_Veronica chamaedrys	herbs	27	224	76	1796.72	23.6411	339.286	85	16.7473	50.1646	24	213.16	713.1	10.7518	0.03894	3.487	0.299	11.6509	4.3	4.6	1	4.1	63	52	43	5	0.072	1.342	0.625	-0.005
10	inv	Agrostis capillaris	10_Agrostis capillaris	grass	71	173	80	1727.81	21.5976	462.428	100	16.7474	50.1646	24	762.74	713.1	10.7518	0.03894	3.172	0.292	10.8537	3	3.3	11.1	4.1	40	57	38	5	-0.557	1.342	-0.066	-0.259
10	inv	Dactylis glomerata	10_Dactylis glomerata	grass	66	139	46	1653.91	35.9545	330.935	100	16.7474	50.1646	24	762.74	713.1	10.7518	0.03894	3.172	0.292	10.8537	3	3.3	11.1	4.1	40	57	38	5	-0.557	1.342	-0.066	-0.259
10	inv	Galium mollugo	10_Galium mollugo	herbs	70	244	65	2155.37	33.1596	266.393	100	16.7474	50.1646	24	762.74	713.1	10.7518	0.03894	3.172	0.292	10.8537	3	3.3	11.1	4.1	40	57	38	5	-0.557	1.342	-0.066	-0.259
10	inv	Hypericum maculatum	10_Hypericum maculatum	herbs	72	290	83	2866.1	34.5313	286.207	100	16.7474	50.1646	24	762.74	713.1	10.7518	0.03894	3.172	0.292	10.8537	3	3.3	11.1	4.1	40	57	38	5	-0.557	1.342	-0.066	-0.259
10	inv	Lupinus polyphyllus	10_Lupinus polyphyllus	lupinus	80	9415	2089	31320.7	14.9932	221.88	100	16.7474	50.1646	24	762.74	713.1	10.7518	0.03894	3.172	0.292	10.8537	3	3.3	11.1	4.1	40	57	38	5	-0.557	1.342	-0.066	-0.259
10	inv	Phleum pratense	10_Phleum pratense	grass	70	358	144	3382.67	23.4908	402.235	100	16.7474	50.1646	24	762.74	713.1	10.7518	0.03894	3.172	0.292	10.8537	3	3.3	11.1	4.1	40	57	38	5	-0.557	1.342	-0.066	-0.259
10	inv	Veronica chamaedrys	10_Veronica chamaedrys	herbs	41	285	86	2836.97	32.988	301.754	100	16.7474	50.1646	24	762.74	713.1	10.7518	0.03894	3.172	0.292	10.8537	3	3.3	11.1	4.1	40	57	38	5	-0.557	1.342	-0.066	-0.259
12	cont	Agrostis capillaris	12_Agrostis capillaris	grass	38	182	72	1576.03	21.8893	395.604	100	16.7406	50.1414	20	397.73	606.9	10.4397	0.11509	2.554	0.25	10.2121	1	9.5	7.3	4.5	18	46	50	4	-2.139	-0.02	-0.226	-0.085
12	cont	Arrhenatherum elatius	12_Arrhenatherum elatius	grass	76	152	75	1922.47	25.6329	493.421	100	16.7406	50.1414	20	397.73	606.9	10.4397	0.11509	2.554	0.25	10.2121	1	9.5	7.3	4.5	18	46	50	4	-2.139	-0.02	-0.226	-0.085
12	cont	Dactylis glomerata	12_Dactylis glomerata	grass	65	263	82	2319.26	28.2836	311.787	100	16.7406	50.1414	20	397.73	606.9	10.4397	0.11509	2.554	0.25	10.2121	1	9.5	7.3	4.5	18	46	50	4	-2.139	-0.02	-0.226	-0.085
12	cont	Galium mollugo	12_Galium mollugo	herbs	61	186	44	1337.09	30.3883	236.559	100	16.7406	50.1414	20	397.73	606.9	10.4397	0.11509	2.554	0.25	10.2121	1	9.5	7.3	4.5	18	46	50	4	-2.139	-0.02	-0.226	-0.085
12	cont	Hypericum maculatum	12_Hypericum maculatum	herbs	40	215	66	2061.48	31.2345	306.977	100	16.7406	50.1414	20	397.73	606.9	10.4397	0.11509	2.554	0.25	10.2121	1	9.5	7.3	4.5	18	46	50	4	-2.139	-0.02	-0.226	-0.085
12	cont	Phleum pratense	12_Phleum pratense	grass	73	368	130	2507.33	19.2871	353.261	100	16.7406	50.1414	20	397.73	606.9	10.4397	0.11509	2.554	0.25	10.2121	1	9.5	7.3	4.5	18	46	50	4	-2.139	-0.02	-0.226	-0.085
12	cont	Veronica chamaedrys	12_Veronica chamaedrys	herbs	18	297	90	2176.92	24.1881	303.03	100	16.7406	50.1414	20	397.73	606.9	10.4397	0.11509	2.554	0.25	10.2121	1	9.5	7.3	4.5	18	46	50	4	-2.139	-0.02	-0.226	-0.085
12	inv	Agrostis capillaris	12_Agrostis capillaris	grass	35	169	58	1833.99	31.6205	343.195	100	16.7407	50.1416	26	520.43	608.9	10.0025	0.16671	2.559	0.245	10.4483	1.9	7.3	7.3	4.4	29	52	44	4	-1.804	0.481	-0.036	-0.526
12	inv	Arrhenatherum elatius	12_Arrhenatherum elatius	grass	66	138	58	1638.68	28.2531	420.29	100	16.7407	50.1416	26	520.43	608.9	10.0025	0.16671	2.559	0.245	10.4483	1.9	7.3	7.3	4.4	29	52	44	4	-1.804	0.481	-0.036	-0.526
12	inv	Dactylis glomerata	12_Dactylis glomerata	grass	61	155	50	1440.76	28.8152	322.581	100	16.7407	50.1416	26	520.43	608.9	10.0025	0.16671	2.559	0.245	10.4483	1.9	7.3	7.3	4.4	29	52	44	4	-1.804	0.481	-0.036	-0.526
12	inv	Galium mollugo	12_Galium mollugo	herbs	85	319	78	1712.77	21.9586	244.514	100	16.7407	50.1416	26	520.43	608.9	10.0025	0.16671	2.559	0.245	10.4483	1.9	7.3	7.3	4.4	29	52	44	4	-1.804	0.481	-0.036	-0.526
12	inv	Hypericum maculatum	12_Hypericum maculatum	herbs	53	253	75	2444.36	32.5915	296.443	100	16.7407	50.1416	26	520.43	608.9	10.0025	0.16671	2.559	0.245	10.4483	1.9	7.3	7.3	4.4	29	52	44	4	-1.804	0.481	-0.036	-0.526
12	inv	Lupinus polyphyllus	12_Lupinus polyphyllus	lupinus	93	6946	1261	25239.5	20.0155	181.543	100	16.7407	50.1416	26	520.43	608.9	10.0025	0.16671	2.559	0.245	10.4483	1.9	7.3	7.3	4.4	29	52	44	4	-1.804	0.481	-0.036	-0.526
12	inv	Phleum pratense	12_Phleum pratense	grass	98	504	193	4078.94	21.1344	382.937	100	16.7407	50.1416	26	520.43	608.9	10.0025	0.16671	2.559	0.245	10.4483	1.9	7.3	7.3	4.4	29	52	44	4	-1.804	0.481	-0.036	-0.526
12	inv	Veronica chamaedrys	12_Veronica chamaedrys	herbs	23	285	90	2005.58	22.2842	315.789	100	16.7407	50.1416	26	520.43	608.9	10.0025	0.16671	2.559	0.245	10.4483	1.9	7.3	7.3	4.4	29	52	44	4	-1.804	0.481	-0.036	-0.526
13	cont	Agrostis capillaris	13_Agrostis capillaris	grass	40	141	65	1263.75	19.4423	460.993	80	16.5929	50.2085	26	305.86	739.3	9.78246	-0.08337	2.853	0.242	11.8094	1	5.6	5.7	4.3	42	51	46	3	-0.42	0.833	0.082	0.142
13	cont	Arrhenatherum elatius	13_Arrhenatherum elatius	grass	67	152	70	1565.17	22.3595	460.526	80	16.5929	50.2085	26	305.86	739.3	9.78246	-0.08337	2.853	0.242	11.8094	1	5.6	5.7	4.3	42	51	46	3	-0.42	0.833	0.082	0.142
13	cont	Dactylis glomerata	13_Dactylis glomerata	grass	58	405	132	2499.92	18.9388	325.926	80	16.5929	50.2085	26	305.86	739.3	9.78246	-0.08337	2.853	0.242	11.8094	1	5.6	5.7	4.3	42	51	46	3	-0.42	0.833	0.082	0.142
13	cont	Galium mollugo	13_Galium mollugo	herbs	47	202	60	1510.4	25.1733	297.03	80	16.5929	50.2085	26	305.86	739.3	9.78246	-0.08337	2.853	0.242	11.8094	1	5.6	5.7	4.3	42	51	46	3	-0.42	0.833	0.082	0.142
13	cont	Hypericum maculatum	13_Hypericum maculatum	herbs	37	107	38	1128.08	29.6863	355.14	80	16.5929	50.2085	26	305.86	739.3	9.78246	-0.08337	2.853	0.242	11.8094	1	5.6	5.7	4.3	42	51	46	3	-0.42	0.833	0.082	0.142
13	cont	Phleum pratense	13_Phleum pratense	grass	65	253	97	2197	22.6495	383.399	80	16.5929	50.2085	26	305.86	739.3	9.78246	-0.08337	2.853	0.242	11.8094	1	5.6	5.7	4.3	42	51	46	3	-0.42	0.833	0.082	0.142
13	cont	Veronica chamaedrys	13_Veronica chamaedrys	herbs	19	240	76	1800.82	23.695	316.667	80	16.5929	50.2085	26	305.86	739.3	9.78246	-0.08337	2.853	0.242	11.8094	1	5.6	5.7	4.3	42	51	46	3	-0.42	0.833	0.082	0.142
13	inv	Agrostis capillaris	13_Agrostis capillaris	grass	50	147	76	1986.51	26.1383	517.007	100	16.5929	50.2083	24	631.71	740.3	9.78246	-0.08337	3.531	0.297	11.8903	1	4.5	6	4.4	45	52	45	3	-0.054	0.758	0.099	0.138
13	inv	Arrhenatherum elatius	13_Arrhenatherum elatius	grass	83	186	84	1713.47	20.3984	451.613	100	16.5929	50.2083	24	631.71	740.3	9.78246	-0.08337	3.531	0.297	11.8903	1	4.5	6	4.4	45	52	45	3	-0.054	0.758	0.099	0.138
13	inv	Dactylis glomerata	13_Dactylis glomerata	grass	61	220	92	2306.16	25.067	418.182	100	16.5929	50.2083	24	631.71	740.3	9.78246	-0.08337	3.531	0.297	11.8903	1	4.5	6	4.4	45	52	45	3	-0.054	0.758	0.099	0.138
13	inv	Galium mollugo	13_Galium mollugo	herbs	65	213	55	1482.87	26.9613	258.216	100	16.5929	50.2083	24	631.71	740.3	9.78246	-0.08337	3.531	0.297	11.8903	1	4.5	6	4.4	45	52	45	3	-0.054	0.758	0.099	0.138
13	inv	Hypericum maculatum	13_Hypericum maculatum	herbs	45	152	48	1734.34	36.1321	315.789	100	16.5929	50.2083	24	631.71	740.3	9.78246	-0.08337	3.531	0.297	11.8903	1	4.5	6	4.4	45	52	45	3	-0.054	0.758	0.099	0.138
13	inv	Lupinus polyphyllus	13_Lupinus polyphyllus	lupinus	78	13158	2290	34109.5	14.895	174.039	100	16.5929	50.2083	24	631.71	740.3	9.78246	-0.08337	3.531	0.297	11.8903	1	4.5	6	4.4	45	52	45	3	-0.054	0.758	0.099	0.138
13	inv	Phleum pratense	13_Phleum pratense	grass	65	286	123	2475.43	20.1254	430.07	100	16.5929	50.2083	24	631.71	740.3	9.78246	-0.08337	3.531	0.297	11.8903	1	4.5	6	4.4	45	52	45	3	-0.054	0.758	0.099	0.138
13	inv	Veronica chamaedrys	13_Veronica chamaedrys	herbs	38	304	89	2563.25	28.8006	292.763	100	16.5929	50.2083	24	631.71	740.3	9.78246	-0.08337	3.531	0.297	11.8903	1	4.5	6	4.4	45	52	45	3	-0.054	0.758	0.099	0.138
14	cont	Agrostis capillaris	14_Agrostis capillaris	grass	48	157	73	1435.16	19.6598	464.968	95	16.5922	50.2174	32	403	719.4	12.177	-0.06542	3.837	0.343	11.1829	1	6.4	2.8	4.3	59	53	42	5	0.337	1.469	-0.165	0.422
14	cont	Arrhenatherum elatius	14_Arrhenatherum elatius	grass	81	130	60	1254.11	20.9018	461.538	95	16.5922	50.2174	32	403	719.4	12.177	-0.06542	3.837	0.343	11.1829	1	6.4	2.8	4.3	59	53	42	5	0.337	1.469	-0.165	0.422
14	cont	Dactylis glomerata	14_Dactylis glomerata	grass	60	284	126	2753.23	21.851	443.662	95	16.5922	50.2174	32	403	719.4	12.177	-0.06542	3.837	0.343	11.1829	1	6.4	2.8	4.3	59	53	42	5	0.337	1.469	-0.165	0.422
14	cont	Galium mollugo	14_Galium mollugo	herbs	50	145	41	1085.96	26.4867	282.759	95	16.5922	50.2174	32	403	719.4	12.177	-0.06542	3.837	0.343	11.1829	1	6.4	2.8	4.3	59	53	42	5	0.337	1.469	-0.165	0.422
14	cont	Hypericum maculatum	14_Hypericum maculatum	herbs	52	175	64	1892.23	29.5661	365.714	95	16.5922	50.2174	32	403	719.4	12.177	-0.06542	3.837	0.343	11.1829	1	6.4	2.8	4.3	59	53	42	5	0.337	1.469	-0.165	0.422
14	cont	Phleum pratense	14_Phleum pratense	grass	88	319	144	2674.88	18.5755	451.411	95	16.5922	50.2174	32	403	719.4	12.177	-0.06542	3.837	0.343	11.1829	1	6.4	2.8	4.3	59	53	42	5	0.337	1.469	-0.165	0.422
14	cont	Veronica chamaedrys	14_Veronica chamaedrys	herbs	30	232	75	1968.13	26.2418	323.276	95	16.5922	50.2174	32	403	719.4	12.177	-0.06542	3.837	0.343	11.1829	1	6.4	2.8	4.3	59	53	42	5	0.337	1.469	-0.165	0.422
14	cont	Vicia sepium	14_Vicia sepium	herbs	37	223	74	1897.55	25.6425	331.839	95	16.5922	50.2174	32	403	719.4	12.177	-0.06542	3.837	0.343	11.1829	1	6.4	2.8	4.3	59	53	42	5	0.337	1.469	-0.165	0.422
14	inv	Agrostis capillaris	14_Agrostis capillaris	grass	61	146	68	1874.23	27.5622	465.753	100	16.5922	50.2172	28	581.22	720	11.1929	-0.11187	3.462	0.297	11.6692	1.6	3.2	1.5	4	31	54	42	4	-0.069	1.498	0.036	0.334
14	inv	Arrhenatherum elatius	14_Arrhenatherum elatius	grass	84	180	75	1733.4	23.1119	416.667	100	16.5922	50.2172	28	581.22	720	11.1929	-0.11187	3.462	0.297	11.6692	1.6	3.2	1.5	4	31	54	42	4	-0.069	1.498	0.036	0.334
14	inv	Dactylis glomerata	14_Dactylis glomerata	grass	60	844	300	5702.51	19.0084	355.45	100	16.5922	50.2172	28	581.22	720	11.1929	-0.11187	3.462	0.297	11.6692	1.6	3.2	1.5	4	31	54	42	4	-0.069	1.498	0.036	0.334
14	inv	Galium mollugo	14_Galium mollugo	herbs	55	139	35	1081.03	30.8865	251.799	100	16.5922	50.2172	28	581.22	720	11.1929	-0.11187	3.462	0.297	11.6692	1.6	3.2	1.5	4	31	54	42	4	-0.069	1.498	0.036	0.334
14	inv	Hypericum maculatum	14_Hypericum maculatum	herbs	50	304	99	2861.16	28.9006	325.658	100	16.5922	50.2172	28	581.22	720	11.1929	-0.11187	3.462	0.297	11.6692	1.6	3.2	1.5	4	31	54	42	4	-0.069	1.498	0.036	0.334
14	inv	Lupinus polyphyllus	14_Lupinus polyphyllus	lupinus	78	12322	2479	34951.2	14.0989	201.185	100	16.5922	50.2172	28	581.22	720	11.1929	-0.11187	3.462	0.297	11.6692	1.6	3.2	1.5	4	31	54	42	4	-0.069	1.498	0.036	0.334
14	inv	Phleum pratense	14_Phleum pratense	grass	57	223	96	1918.16	19.9808	430.493	100	16.5922	50.2172	28	581.22	720	11.1929	-0.11187	3.462	0.297	11.6692	1.6	3.2	1.5	4	31	54	42	4	-0.069	1.498	0.036	0.334
14	inv	Veronica chamaedrys	14_Veronica chamaedrys	herbs	35	350	107	2945.7	27.5299	305.714	100	16.5922	50.2172	28	581.22	720	11.1929	-0.11187	3.462	0.297	11.6692	1.6	3.2	1.5	4	31	54	42	4	-0.069	1.498	0.036	0.334
14	inv	Vicia sepium	14_Vicia sepium	herbs	65	207	54	2424.91	44.9058	260.87	100	16.5922	50.2172	28	581.22	720	11.1929	-0.11187	3.462	0.297	11.6692	1.6	3.2	1.5	4	31	54	42	4	-0.069	1.498	0.036	0.334
21	cont	Agrostis capillaris	21_Agrostis capillaris	grass	57	132	69	986.069	14.2909	522.727	90	15.9913	50.9067	28	135.81	491.6	9.74914	0.21929	4.079	0.322	12.6732	3.1	10.5	7.1	4.2	12	33	62	5	-1.992	-1.464	1.425	0.348
21	cont	Arrhenatherum elatius	21_Arrhenatherum elatius	grass	64	125	61	1126.29	18.4638	488	90	15.9913	50.9067	28	135.81	491.6	9.74914	0.21929	4.079	0.322	12.6732	3.1	10.5	7.1	4.2	12	33	62	5	-1.992	-1.464	1.425	0.348
21	cont	Dactylis glomerata	21_Dactylis glomerata	grass	58	332	164	2978.31	18.1604	493.976	90	15.9913	50.9067	28	135.81	491.6	9.74914	0.21929	4.079	0.322	12.6732	3.1	10.5	7.1	4.2	12	33	62	5	-1.992	-1.464	1.425	0.348
21	cont	Galium mollugo	21_Galium mollugo	herbs	59	153	51	778.591	15.2665	333.333	90	15.9913	50.9067	28	135.81	491.6	9.74914	0.21929	4.079	0.322	12.6732	3.1	10.5	7.1	4.2	12	33	62	5	-1.992	-1.464	1.425	0.348
21	cont	Hypericum maculatum	21_Hypericum maculatum	herbs	30	272	117	2232	19.0769	430.147	90	15.9913	50.9067	28	135.81	491.6	9.74914	0.21929	4.079	0.322	12.6732	3.1	10.5	7.1	4.2	12	33	62	5	-1.992	-1.464	1.425	0.348
21	cont	Phleum pratense	21_Phleum pratense	grass	65	273	129	2210.16	17.133	472.527	90	15.9913	50.9067	28	135.81	491.6	9.74914	0.21929	4.079	0.322	12.6732	3.1	10.5	7.1	4.2	12	33	62	5	-1.992	-1.464	1.425	0.348
21	cont	Veronica chamaedrys	21_Veronica chamaedrys	herbs	26	344	129	2116.99	16.4108	375	90	15.9913	50.9067	28	135.81	491.6	9.74914	0.21929	4.079	0.322	12.6732	3.1	10.5	7.1	4.2	12	33	62	5	-1.992	-1.464	1.425	0.348
21	cont	Vicia sepium	21_Vicia sepium	herbs	34	302	111	2379	21.4324	367.55	90	15.9913	50.9067	28	135.81	491.6	9.74914	0.21929	4.079	0.322	12.6732	3.1	10.5	7.1	4.2	12	33	62	5	-1.992	-1.464	1.425	0.348
21	inv	Agrostis capillaris	21_Agrostis capillaris	grass	61	145	74	1246.49	16.8445	510.345	95	15.991	50.9068	26	337.55	491.1	9.34857	0.24176	3.006	0.257	11.6927	3.4	13.5	6.9	4.1	6	26	66	8	-3.381	-1.49	1.942	0.438
21	inv	Arrhenatherum elatius	21_Arrhenatherum elatius	grass	80	250	115	2016.72	17.5367	460	95	15.991	50.9068	26	337.55	491.1	9.34857	0.24176	3.006	0.257	11.6927	3.4	13.5	6.9	4.1	6	26	66	8	-3.381	-1.49	1.942	0.438
21	inv	Dactylis glomerata	21_Dactylis glomerata	grass	75	603	221	4344.72	19.6594	366.501	95	15.991	50.9068	26	337.55	491.1	9.34857	0.24176	3.006	0.257	11.6927	3.4	13.5	6.9	4.1	6	26	66	8	-3.381	-1.49	1.942	0.438
21	inv	Galium mollugo	21_Galium mollugo	herbs	60	310	81	1544.26	19.0649	261.29	95	15.991	50.9068	26	337.55	491.1	9.34857	0.24176	3.006	0.257	11.6927	3.4	13.5	6.9	4.1	6	26	66	8	-3.381	-1.49	1.942	0.438
21	inv	Hypericum maculatum	21_Hypericum maculatum	herbs	43	247	82	2229.47	27.1886	331.984	95	15.991	50.9068	26	337.55	491.1	9.34857	0.24176	3.006	0.257	11.6927	3.4	13.5	6.9	4.1	6	26	66	8	-3.381	-1.49	1.942	0.438
21	inv	Lupinus polyphyllus	21_Lupinus polyphyllus	lupinus	58	10782	2222	27482.8	12.3685	206.084	95	15.991	50.9068	26	337.55	491.1	9.34857	0.24176	3.006	0.257	11.6927	3.4	13.5	6.9	4.1	6	26	66	8	-3.381	-1.49	1.942	0.438
21	inv	Phleum pratense	21_Phleum pratense	grass	92	230	98	1635.86	16.6924	426.087	95	15.991	50.9068	26	337.55	491.1	9.34857	0.24176	3.006	0.257	11.6927	3.4	13.5	6.9	4.1	6	26	66	8	-3.381	-1.49	1.942	0.438
21	inv	Veronica chamaedrys	21_Veronica chamaedrys	herbs	37	290	87	2256.93	25.9417	300	95	15.991	50.9068	26	337.55	491.1	9.34857	0.24176	3.006	0.257	11.6927	3.4	13.5	6.9	4.1	6	26	66	8	-3.381	-1.49	1.942	0.438
21	inv	Vicia sepium	21_Vicia sepium	herbs	68	357	100	2314.64	23.1464	280.112	95	15.991	50.9068	26	337.55	491.1	9.34857	0.24176	3.006	0.257	11.6927	3.4	13.5	6.9	4.1	6	26	66	8	-3.381	-1.49	1.942	0.438
24	cont	Agrostis capillaris	24_Agrostis capillaris	grass	64	166	60	1515.79	25.2632	361.446	100	15.9403	50.8331	27	300.27	754.8	12.3156	-0.14334	4.278	0.408	10.4774	1.8	17.5	11.9	4.1	17	45	52	3	0.254	-0.18	-0.932	0.888
24	cont	Arrhenatherum elatius	24_Arrhenatherum elatius	grass	105	280	107	2144.55	20.0425	382.143	100	15.9403	50.8331	27	300.27	754.8	12.3156	-0.14334	4.278	0.408	10.4774	1.8	17.5	11.9	4.1	17	45	52	3	0.254	-0.18	-0.932	0.888
24	cont	Dactylis glomerata	24_Dactylis glomerata	grass	92	500	153	2655.68	17.3574	306	100	15.9403	50.8331	27	300.27	754.8	12.3156	-0.14334	4.278	0.408	10.4774	1.8	17.5	11.9	4.1	17	45	52	3	0.254	-0.18	-0.932	0.888
24	cont	Galium mollugo	24_Galium mollugo	herbs	90	270	67	1067.48	15.9326	248.148	100	15.9403	50.8331	27	300.27	754.8	12.3156	-0.14334	4.278	0.408	10.4774	1.8	17.5	11.9	4.1	17	45	52	3	0.254	-0.18	-0.932	0.888
24	cont	Hypericum maculatum	24_Hypericum maculatum	herbs	56	218	69	1765.32	25.5844	316.514	100	15.9403	50.8331	27	300.27	754.8	12.3156	-0.14334	4.278	0.408	10.4774	1.8	17.5	11.9	4.1	17	45	52	3	0.254	-0.18	-0.932	0.888
24	cont	Phleum pratense	24_Phleum pratense	grass	94	400	135	2108.94	15.6218	337.5	100	15.9403	50.8331	27	300.27	754.8	12.3156	-0.14334	4.278	0.408	10.4774	1.8	17.5	11.9	4.1	17	45	52	3	0.254	-0.18	-0.932	0.888
24	cont	Veronica chamaedrys	24_Veronica chamaedrys	herbs	33	287	84	2262.65	26.9363	292.683	100	15.9403	50.8331	27	300.27	754.8	12.3156	-0.14334	4.278	0.408	10.4774	1.8	17.5	11.9	4.1	17	45	52	3	0.254	-0.18	-0.932	0.888
24	cont	Vicia sepium	24_Vicia sepium	herbs	63	254	75	2860.19	38.1358	295.276	100	15.9403	50.8331	27	300.27	754.8	12.3156	-0.14334	4.278	0.408	10.4774	1.8	17.5	11.9	4.1	17	45	52	3	0.254	-0.18	-0.932	0.888
24	inv	Agrostis capillaris	24_Agrostis capillaris	grass	64	132	44	1240.47	28.1925	333.333	100	15.9403	50.8332	31	520.34	754.7	12.3156	-0.14334	4.022	0.358	11.2379	1.9	15.6	12.7	4.1	12	48	49	3	0.32	0.006	-0.831	0.774
24	inv	Arrhenatherum elatius	24_Arrhenatherum elatius	grass	118	227	80	1907.01	23.8376	352.423	100	15.9403	50.8332	31	520.34	754.7	12.3156	-0.14334	4.022	0.358	11.2379	1.9	15.6	12.7	4.1	12	48	49	3	0.32	0.006	-0.831	0.774
24	inv	Dactylis glomerata	24_Dactylis glomerata	grass	107	421	160	2894.9	18.0931	380.048	100	15.9403	50.8332	31	520.34	754.7	12.3156	-0.14334	4.022	0.358	11.2379	1.9	15.6	12.7	4.1	12	48	49	3	0.32	0.006	-0.831	0.774
24	inv	Galium mollugo	24_Galium mollugo	herbs	77	204	48	1311.61	27.3252	235.294	100	15.9403	50.8332	31	520.34	754.7	12.3156	-0.14334	4.022	0.358	11.2379	1.9	15.6	12.7	4.1	12	48	49	3	0.32	0.006	-0.831	0.774
24	inv	Hypericum maculatum	24_Hypericum maculatum	herbs	54	179	51	1557.26	30.5345	284.916	100	15.9403	50.8332	31	520.34	754.7	12.3156	-0.14334	4.022	0.358	11.2379	1.9	15.6	12.7	4.1	12	48	49	3	0.32	0.006	-0.831	0.774
24	inv	Lupinus polyphyllus	24_Lupinus polyphyllus	lupinus	82	12224	2756	25033.9	9.08342	225.458	100	15.9403	50.8332	31	520.34	754.7	12.3156	-0.14334	4.022	0.358	11.2379	1.9	15.6	12.7	4.1	12	48	49	3	0.32	0.006	-0.831	0.774
24	inv	Phleum pratense	24_Phleum pratense	grass	79	312	100	2161.12	21.6112	320.513	100	15.9403	50.8332	31	520.34	754.7	12.3156	-0.14334	4.022	0.358	11.2379	1.9	15.6	12.7	4.1	12	48	49	3	0.32	0.006	-0.831	0.774
24	inv	Veronica chamaedrys	24_Veronica chamaedrys	herbs	32	376	103	2908.21	28.235	273.936	100	15.9403	50.8332	31	520.34	754.7	12.3156	-0.14334	4.022	0.358	11.2379	1.9	15.6	12.7	4.1	12	48	49	3	0.32	0.006	-0.831	0.774
24	inv	Vicia sepium	24_Vicia sepium	herbs	64	245	50	1835.34	36.7069	204.082	100	15.9403	50.8332	31	520.34	754.7	12.3156	-0.14334	4.022	0.358	11.2379	1.9	15.6	12.7	4.1	12	48	49	3	0.32	0.006	-0.831	0.774
25	cont	Agrostis capillaris	25_Agrostis capillaris	grass	43	166	64	1515.79	23.6843	385.542	90	15.9393	50.8294	19	291.95	802.7	10.8477	-0.15507	6.216	0.52	11.9619	3.8	10.1	10.1	4	25	51	46	3	1.661	0.069	0.009	0.623
25	cont	Arrhenatherum elatius	25_Arrhenatherum elatius	grass	70	308	124	2144.55	17.2947	402.597	90	15.9393	50.8294	19	291.95	802.7	10.8477	-0.15507	6.216	0.52	11.9619	3.8	10.1	10.1	4	25	51	46	3	1.661	0.069	0.009	0.623
25	cont	Dactylis glomerata	25_Dactylis glomerata	grass	73	352	122	2655.68	21.7679	346.591	90	15.9393	50.8294	19	291.95	802.7	10.8477	-0.15507	6.216	0.52	11.9619	3.8	10.1	10.1	4	25	51	46	3	1.661	0.069	0.009	0.623
25	cont	Galium mollugo	25_Galium mollugo	herbs	54	191	55	1067.48	19.4087	287.958	90	15.9393	50.8294	19	291.95	802.7	10.8477	-0.15507	6.216	0.52	11.9619	3.8	10.1	10.1	4	25	51	46	3	1.661	0.069	0.009	0.623
25	cont	Hypericum maculatum	25_Hypericum maculatum	herbs	25	177	60	1765.32	29.422	338.983	90	15.9393	50.8294	19	291.95	802.7	10.8477	-0.15507	6.216	0.52	11.9619	3.8	10.1	10.1	4	25	51	46	3	1.661	0.069	0.009	0.623
25	cont	Phleum pratense	25_Phleum pratense	grass	72	314	108	2108.94	19.5273	343.949	90	15.9393	50.8294	19	291.95	802.7	10.8477	-0.15507	6.216	0.52	11.9619	3.8	10.1	10.1	4	25	51	46	3	1.661	0.069	0.009	0.623
25	cont	Veronica chamaedrys	25_Veronica chamaedrys	herbs	18	302	94	2262.65	24.0707	311.258	90	15.9393	50.8294	19	291.95	802.7	10.8477	-0.15507	6.216	0.52	11.9619	3.8	10.1	10.1	4	25	51	46	3	1.661	0.069	0.009	0.623
25	cont	Vicia sepium	25_Vicia sepium	herbs	34	357	101	2860.19	28.3187	282.913	90	15.9393	50.8294	19	291.95	802.7	10.8477	-0.15507	6.216	0.52	11.9619	3.8	10.1	10.1	4	25	51	46	3	1.661	0.069	0.009	0.623
25	inv	Agrostis capillaris	25_Agrostis capillaris	grass	38	70	45	657.461	14.6103	642.857	100	15.9394	50.8291	19	492.08	804.3	10.8407	-0.11723	6.54	0.552	11.8428	4	11.1	7.2	4	28	47	48	5	1.435	0.016	0.588	0.783
25	inv	Arrhenatherum elatius	25_Arrhenatherum elatius	grass	81	400	155	2834.77	18.2888	387.5	100	15.9394	50.8291	19	492.08	804.3	10.8407	-0.11723	6.54	0.552	11.8428	4	11.1	7.2	4	28	47	48	5	1.435	0.016	0.588	0.783
25	inv	Dactylis glomerata	25_Dactylis glomerata	grass	84	904	322	5239.66	16.2722	356.195	100	15.9394	50.8291	19	492.08	804.3	10.8407	-0.11723	6.54	0.552	11.8428	4	11.1	7.2	4	28	47	48	5	1.435	0.016	0.588	0.783
25	inv	Galium mollugo	25_Galium mollugo	herbs	91	240	59	1383.63	23.4513	245.833	100	15.9394	50.8291	19	492.08	804.3	10.8407	-0.11723	6.54	0.552	11.8428	4	11.1	7.2	4	28	47	48	5	1.435	0.016	0.588	0.783
25	inv	Hypericum maculatum	25_Hypericum maculatum	herbs	45	261	94	1889.44	20.1004	360.153	100	15.9394	50.8291	19	492.08	804.3	10.8407	-0.11723	6.54	0.552	11.8428	4	11.1	7.2	4	28	47	48	5	1.435	0.016	0.588	0.783
25	inv	Lupinus polyphyllus	25_Lupinus polyphyllus	lupinus	76	9981	2190	30322	13.8457	219.417	100	15.9394	50.8291	19	492.08	804.3	10.8407	-0.11723	6.54	0.552	11.8428	4	11.1	7.2	4	28	47	48	5	1.435	0.016	0.588	0.783
25	inv	Phleum pratense	25_Phleum pratense	grass	91	673	242	4105.85	16.9663	359.584	100	15.9394	50.8291	19	492.08	804.3	10.8407	-0.11723	6.54	0.552	11.8428	4	11.1	7.2	4	28	47	48	5	1.435	0.016	0.588	0.783
25	inv	Veronica chamaedrys	25_Veronica chamaedrys	herbs	30	534	159	3286.48	20.6697	297.753	100	15.9394	50.8291	19	492.08	804.3	10.8407	-0.11723	6.54	0.552	11.8428	4	11.1	7.2	4	28	47	48	5	1.435	0.016	0.588	0.783
25	inv	Vicia sepium	25_Vicia sepium	herbs	69	614	163	4896.75	30.0414	265.472	100	15.9394	50.8291	19	492.08	804.3	10.8407	-0.11723	6.54	0.552	11.8428	4	11.1	7.2	4	28	47	48	5	1.435	0.016	0.588	0.783
27	cont	Agrostis capillaris	27_Agrostis capillaris	grass	35	127	48	995.03	20.7298	377.953	95	15.8659	50.688	39	117.47	792.2	9.9525	-0.24875	4.783	0.406	11.7894	1.9	12.6	9.3	4	33	59	37	4	1.359	1.097	0.033	0.052
27	cont	Arrhenatherum elatius	27_Arrhenatherum elatius	grass	69	216	90	2026.92	22.5214	416.667	95	15.8659	50.688	39	117.47	792.2	9.9525	-0.24875	4.783	0.406	11.7894	1.9	12.6	9.3	4	33	59	37	4	1.359	1.097	0.033	0.052
27	cont	Dactylis glomerata	27_Dactylis glomerata	grass	63	224	76	2033.25	26.7532	339.286	95	15.8659	50.688	39	117.47	792.2	9.9525	-0.24875	4.783	0.406	11.7894	1.9	12.6	9.3	4	33	59	37	4	1.359	1.097	0.033	0.052
27	cont	Galium mollugo	27_Galium mollugo	herbs	40	178	51	816.413	16.0081	286.517	95	15.8659	50.688	39	117.47	792.2	9.9525	-0.24875	4.783	0.406	11.7894	1.9	12.6	9.3	4	33	59	37	4	1.359	1.097	0.033	0.052
27	cont	Hypericum maculatum	27_Hypericum maculatum	herbs	39	178	58	1342.85	23.1525	325.843	95	15.8659	50.688	39	117.47	792.2	9.9525	-0.24875	4.783	0.406	11.7894	1.9	12.6	9.3	4	33	59	37	4	1.359	1.097	0.033	0.052
27	cont	Phleum pratense	27_Phleum pratense	grass	35	305	125	2169.99	17.3599	409.836	95	15.8659	50.688	39	117.47	792.2	9.9525	-0.24875	4.783	0.406	11.7894	1.9	12.6	9.3	4	33	59	37	4	1.359	1.097	0.033	0.052
27	cont	Veronica chamaedrys	27_Veronica chamaedrys	herbs	20	309	129	1977.89	15.3325	417.476	95	15.8659	50.688	39	117.47	792.2	9.9525	-0.24875	4.783	0.406	11.7894	1.9	12.6	9.3	4	33	59	37	4	1.359	1.097	0.033	0.052
27	cont	Vicia sepium	27_Vicia sepium	herbs	31	381	124	2399.63	19.3519	325.459	95	15.8659	50.688	39	117.47	792.2	9.9525	-0.24875	4.783	0.406	11.7894	1.9	12.6	9.3	4	33	59	37	4	1.359	1.097	0.033	0.052
27	inv	Agrostis capillaris	27_Agrostis capillaris	grass	84	185	68	1663.24	24.4595	367.568	100	15.8661	50.6879	19	654.19	792.3	10.3037	-0.24623	6.416	0.524	12.2426	3.6	10.7	7.4	4	38	53	43	4	2.082	0.507	0.399	0.508
27	inv	Arrhenatherum elatius	27_Arrhenatherum elatius	grass	91	238	82	2031.31	24.7721	344.538	100	15.8661	50.6879	19	654.19	792.3	10.3037	-0.24623	6.416	0.524	12.2426	3.6	10.7	7.4	4	38	53	43	4	2.082	0.507	0.399	0.508
27	inv	Dactylis glomerata	27_Dactylis glomerata	grass	96	537	212	3874.03	18.2737	394.786	100	15.8661	50.6879	19	654.19	792.3	10.3037	-0.24623	6.416	0.524	12.2426	3.6	10.7	7.4	4	38	53	43	4	2.082	0.507	0.399	0.508
27	inv	Galium mollugo	27_Galium mollugo	herbs	85	251	57	1584.34	27.7954	227.092	100	15.8661	50.6879	19	654.19	792.3	10.3037	-0.24623	6.416	0.524	12.2426	3.6	10.7	7.4	4	38	53	43	4	2.082	0.507	0.399	0.508
27	inv	Hypericum maculatum	27_Hypericum maculatum	herbs	63	272	85	2486.47	29.2526	312.5	100	15.8661	50.6879	19	654.19	792.3	10.3037	-0.24623	6.416	0.524	12.2426	3.6	10.7	7.4	4	38	53	43	4	2.082	0.507	0.399	0.508
27	inv	Lupinus polyphyllus	27_Lupinus polyphyllus	lupinus	92	9753	1845	28223.1	15.2971	189.173	100	15.8661	50.6879	19	654.19	792.3	10.3037	-0.24623	6.416	0.524	12.2426	3.6	10.7	7.4	4	38	53	43	4	2.082	0.507	0.399	0.508
27	inv	Phleum pratense	27_Phleum pratense	grass	81	505	147	3474.3	23.6347	291.089	100	15.8661	50.6879	19	654.19	792.3	10.3037	-0.24623	6.416	0.524	12.2426	3.6	10.7	7.4	4	38	53	43	4	2.082	0.507	0.399	0.508
27	inv	Veronica chamaedrys	27_Veronica chamaedrys	herbs	43	304	104	2402.15	23.0976	342.105	100	15.8661	50.6879	19	654.19	792.3	10.3037	-0.24623	6.416	0.524	12.2426	3.6	10.7	7.4	4	38	53	43	4	2.082	0.507	0.399	0.508
27	inv	Vicia sepium	27_Vicia sepium	herbs	53	466	107	4260.72	39.8198	229.614	100	15.8661	50.6879	19	654.19	792.3	10.3037	-0.24623	6.416	0.524	12.2426	3.6	10.7	7.4	4	38	53	43	4	2.082	0.507	0.399	0.508
32	cont	Agrostis capillaris	32_Agrostis capillaris	grass	34	109	53	783.806	14.7888	486.239	70	15.7457	50.8336	16	225.11	463.8	9.90593	-0.06165	3.309	0.306	10.8085	4.7	12.3	8.4	4	31	61	36	3	-0.318	0.9	-0.28	-1.099
32	cont	Arrhenatherum elatius	32_Arrhenatherum elatius	grass	58	164	71	1262.54	17.7823	432.927	70	15.7457	50.8336	16	225.11	463.8	9.90593	-0.06165	3.309	0.306	10.8085	4.7	12.3	8.4	4	31	61	36	3	-0.318	0.9	-0.28	-1.099
32	cont	Dactylis glomerata	32_Dactylis glomerata	grass	39	514	188	3286.54	17.4816	365.759	70	15.7457	50.8336	16	225.11	463.8	9.90593	-0.06165	3.309	0.306	10.8085	4.7	12.3	8.4	4	31	61	36	3	-0.318	0.9	-0.28	-1.099
32	cont	Galium mollugo	32_Galium mollugo	herbs	37	149	50	1011.32	20.2265	335.57	70	15.7457	50.8336	16	225.11	463.8	9.90593	-0.06165	3.309	0.306	10.8085	4.7	12.3	8.4	4	31	61	36	3	-0.318	0.9	-0.28	-1.099
32	cont	Hypericum maculatum	32_Hypericum maculatum	herbs	44	220	80	1870.82	23.3852	363.636	70	15.7457	50.8336	16	225.11	463.8	9.90593	-0.06165	3.309	0.306	10.8085	4.7	12.3	8.4	4	31	61	36	3	-0.318	0.9	-0.28	-1.099
32	cont	Phleum pratense	32_Phleum pratense	grass	32	253	98	2057.55	20.9954	387.352	70	15.7457	50.8336	16	225.11	463.8	9.90593	-0.06165	3.309	0.306	10.8085	4.7	12.3	8.4	4	31	61	36	3	-0.318	0.9	-0.28	-1.099
32	cont	Veronica chamaedrys	32_Veronica chamaedrys	herbs	19	338	129	1838.3	14.2504	381.657	70	15.7457	50.8336	16	225.11	463.8	9.90593	-0.06165	3.309	0.306	10.8085	4.7	12.3	8.4	4	31	61	36	3	-0.318	0.9	-0.28	-1.099
32	inv	Agrostis capillaris	32_Agrostis capillaris	grass	30	133	60	1012.44	16.874	451.128	100	15.746	50.8335	15	445.59	462.4	10.1492	-0.04748	4.052	0.34	11.9298	4.2	12.7	11.6	4.5	10	55	41	4	-0.437	-0.261	0.029	-0.688
32	inv	Arrhenatherum elatius	32_Arrhenatherum elatius	grass	69	140	65	1122.74	17.2729	464.286	100	15.746	50.8335	15	445.59	462.4	10.1492	-0.04748	4.052	0.34	11.9298	4.2	12.7	11.6	4.5	10	55	41	4	-0.437	-0.261	0.029	-0.688
32	inv	Dactylis glomerata	32_Dactylis glomerata	grass	63	450	164	2720.94	16.5911	364.444	100	15.746	50.8335	15	445.59	462.4	10.1492	-0.04748	4.052	0.34	11.9298	4.2	12.7	11.6	4.5	10	55	41	4	-0.437	-0.261	0.029	-0.688
32	inv	Galium mollugo	32_Galium mollugo	herbs	68	171	55	900.234	16.3679	321.637	100	15.746	50.8335	15	445.59	462.4	10.1492	-0.04748	4.052	0.34	11.9298	4.2	12.7	11.6	4.5	10	55	41	4	-0.437	-0.261	0.029	-0.688
32	inv	Hypericum maculatum	32_Hypericum maculatum	herbs	41	152	53	1386.49	26.1602	348.684	100	15.746	50.8335	15	445.59	462.4	10.1492	-0.04748	4.052	0.34	11.9298	4.2	12.7	11.6	4.5	10	55	41	4	-0.437	-0.261	0.029	-0.688
32	inv	Lupinus polyphyllus	32_Lupinus polyphyllus	lupinus	85	11157	3102	29037.9	9.36103	278.032	100	15.746	50.8335	15	445.59	462.4	10.1492	-0.04748	4.052	0.34	11.9298	4.2	12.7	11.6	4.5	10	55	41	4	-0.437	-0.261	0.029	-0.688
32	inv	Phleum pratense	32_Phleum pratense	grass	57	270	102	2279.68	22.3498	377.778	100	15.746	50.8335	15	445.59	462.4	10.1492	-0.04748	4.052	0.34	11.9298	4.2	12.7	11.6	4.5	10	55	41	4	-0.437	-0.261	0.029	-0.688
32	inv	Veronica chamaedrys	32_Veronica chamaedrys	herbs	24	281	107	1675.95	15.6631	380.783	100	15.746	50.8335	15	445.59	462.4	10.1492	-0.04748	4.052	0.34	11.9298	4.2	12.7	11.6	4.5	10	55	41	4	-0.437	-0.261	0.029	-0.688
34	cont	Dactylis glomerata	34_Dactylis glomerata	grass	105	1169	373	7462.79	20.0075	319.076	100	16.2789	50.6851	16	564.55	794.2	10.998	-0.04322	8.073	0.621	12.9951	16.4	29.1	16	5.1	46	56	42	2	4.606	-2.23	-0.051	-0.595
34	cont	Galium mollugo	34_Galium mollugo	herbs	137	240	48	1409.04	29.3551	200	100	16.2789	50.6851	16	564.55	794.2	10.998	-0.04322	8.073	0.621	12.9951	16.4	29.1	16	5.1	46	56	42	2	4.606	-2.23	-0.051	-0.595
34	cont	Phleum pratense	34_Phleum pratense	grass	92	363	121	2984.18	24.6626	333.333	100	16.2789	50.6851	16	564.55	794.2	10.998	-0.04322	8.073	0.621	12.9951	16.4	29.1	16	5.1	46	56	42	2	4.606	-2.23	-0.051	-0.595
34	cont	Veronica chamaedrys	34_Veronica chamaedrys	herbs	30	118	25	1373.18	54.927	211.864	100	16.2789	50.6851	16	564.55	794.2	10.998	-0.04322	8.073	0.621	12.9951	16.4	29.1	16	5.1	46	56	42	2	4.606	-2.23	-0.051	-0.595
34	cont	Vicia sepium	34_Vicia sepium	herbs	71	463	115	3444.1	29.9487	248.38	100	16.2789	50.6851	16	564.55	794.2	10.998	-0.04322	8.073	0.621	12.9951	16.4	29.1	16	5.1	46	56	42	2	4.606	-2.23	-0.051	-0.595
34	inv	Dactylis glomerata	34_Dactylis glomerata	grass	83	857	283	5980.42	21.1322	330.222	100	16.2793	50.6851	16	570.86	795.2	10.5185	-0.05501	9.805	0.76	12.8945	12.7	28.6	14.9	4.7	59	55	42	3	5.025	-1.865	0.479	-0.281
34	inv	Galium mollugo	34_Galium mollugo	herbs	79	165	30	1017.08	33.9025	181.818	100	16.2793	50.6851	16	570.86	795.2	10.5185	-0.05501	9.805	0.76	12.8945	12.7	28.6	14.9	4.7	59	55	42	3	5.025	-1.865	0.479	-0.281
34	inv	Lupinus polyphyllus	34_Lupinus polyphyllus	lupinus	89	9107	1454	25789.8	17.7372	159.657	100	16.2793	50.6851	16	570.86	795.2	10.5185	-0.05501	9.805	0.76	12.8945	12.7	28.6	14.9	4.7	59	55	42	3	5.025	-1.865	0.479	-0.281
34	inv	Phleum pratense	34_Phleum pratense	grass	93	456	148	3441.19	23.2513	324.561	100	16.2793	50.6851	16	570.86	795.2	10.5185	-0.05501	9.805	0.76	12.8945	12.7	28.6	14.9	4.7	59	55	42	3	5.025	-1.865	0.479	-0.281
34	inv	Veronica chamaedrys	34_Veronica chamaedrys	herbs	51	138	47	1609	34.2341	340.58	100	16.2793	50.6851	16	570.86	795.2	10.5185	-0.05501	9.805	0.76	12.8945	12.7	28.6	14.9	4.7	59	55	42	3	5.025	-1.865	0.479	-0.281
34	inv	Vicia sepium	34_Vicia sepium	herbs	72	366	75	2737.94	36.5058	204.918	100	16.2793	50.6851	16	570.86	795.2	10.5185	-0.05501	9.805	0.76	12.8945	12.7	28.6	14.9	4.7	59	55	42	3	5.025	-1.865	0.479	-0.281
